# Supplementary material for: A Novel RNA Editing Sensor Tool and a Specific Agonist Determine Neuronal Protein Expression of RNA-Edited Glycine Receptors and Identify a Genomic APOBEC1 Dimorphism as a New Genetic Risk Factor of Epilepsy
Source: Front Mol Neurosci. 2018 Jan 11;10:439. doi: 10.3389/fnmol.2017.00439 (PMC5768626; doi:10.3389/fnmol.2017.00439)
Supplement: Supplementary file 2 [file DataSheet1.xlsx]

## Sheet: 1000 Genome Peoject (Phase 3)
Population	Population Description	Super Population Code	AN	AC	SN	SC	Allele Frequency
CHB	Han Chinese in Bejing, China	EAS	206	122	103	122	0.592233
JPT	Japanese in Tokyo, Japan	EAS	208	109	104	109	0.524038
CHS	Southern Han Chinese	EAS	210	122	105	122	0.580952
CDX	Chinese Dai in Xishuangbanna, China	EAS	186	102	93	102	0.548387
KHV	Kinh in Ho Chi Minh City, Vietnam	EAS	198	106	99	106	0.535354
CEU	Utah Residents (CEPH) with Northern and Western European Ancestry	EUR	198	173	99	173	0.873737
TSI	Toscani in Italia	EUR	214	199	107	199	0.929907
FIN	Finnish in Finland	EUR	198	168	99	168	0.848485
GBR	British in England and Scotland	EUR	182	160	91	160	0.879121
IBS	Iberian Population in Spain	EUR	214	200	107	200	0.934579
YRI	Yoruba in Ibadan, Nigeria	AFR	216	98	108	98	0.453704
LWK	Luhya in Webuye, Kenya	AFR	198	118	99	118	0.59596
GWD	Gambian in Western Divisions in the Gambia	AFR	226	95	113	95	0.420354
MSL	Mende in Sierra Leone	AFR	170	84	85	84	0.494118
ESN	Esan in Nigeria	AFR	198	96	99	96	0.484848
ASW	Americans of African Ancestry in SW USA	AFR	122	66	61	66	0.540984
ACB	African Caribbeans in Barbados	AFR	192	99	96	99	0.515625
MXL	Mexican Ancestry from Los Angeles USA	AMR	128	69	64	69	0.539062
PUR	Puerto Ricans from Puerto Rico	AMR	208	169	104	169	0.8125
CLM	Colombians from Medellin, Colombia	AMR	188	131	94	131	0.696809
PEL	Peruvians from Lima, Peru	AMR	170	63	85	63	0.370588
GIH	Gujarati Indian from Houston, Texas	SAS	206	163	103	163	0.791262
PJL	Punjabi from Lahore, Pakistan	SAS	192	145	96	145	0.755208
BEB	Bengali from Bangladesh	SAS	172	131	86	131	0.761628
STU	Sri Lankan Tamil from the UK	SAS	204	150	102	150	0.735294
ITU	Indian Telugu from the UK	SAS	204	163	102	163	0.79902
Super Polulation							Allele Frequency
EAS	East Asian		1008	561	504	561	0.556548
EUR	European		1006	900	503	900	0.894632
AFR	African		1322	656	661	656	0.496218
AMR	Ad Mixed American		694	432	347	432	0.622478
SAS	South Asian		978	752	489	752	0.768916
G allele (alt)			5008	3301	2504	3301	0.659145
C allele (ref)							0.340855
	Method: we downloaded the allele information from Phase 3 1000 Genomes Browser (version 3.7) in vcf format, and visualized the ancestral allele (G) frequency with barplots.
	https://www.ncbi.nlm.nih.gov/variation/tools/1000genomes/

## Sheet: Exome Aggregation Consortium
	Ref Allele:C	Alt Allele:G	Total allele number
AFR	4730	5658	10388	African/African American
AMR	5343	6185	11528	Latino
EAS	3732	4888	8620	East Asian
FIN	987	5623	6610	Finnish
NEF	7624	59082	66706	Non-Finnish European
OTH	118	786	904	Other
SAS	3497	13003	16500	South Asian
				Method: we downloaded the allele information from Exome Aggregation Consortium (ExAC), and visualized the allele frequency with barplots.

## Sheet: homo_or_hetero
Population	Population Description	Super Population Code	homozygous_CC	heterozygous_CG	homozygous_GG
CHB	Han Chinese in Bejing, China	EAS	18	48	37
JPT	Japanese in Tokyo, Japan	EAS	22	55	27
CHS	Southern Han Chinese	EAS	19	50	36
CDX	Chinese Dai in Xishuangbanna, China	EAS	18	48	27
KHV	Kinh in Ho Chi Minh City, Vietnam	EAS	22	48	29
CEU	Utah Residents (CEPH) with Northern and Western European Ancestry	EUR	1	23	75
TSI	Toscani in Italia	EUR	1	13	93
FIN	Finnish in Finland	EUR	3	24	72
GBR	British in England and Scotland	EUR	1	20	70
IBS	Iberian Population in Spain	EUR	1	12	94
YRI	Yoruba in Ibadan, Nigeria	AFR	32	54	22
LWK	Luhya in Webuye, Kenya	AFR	15	50	34
GWD	Gambian in Western Divisions in the Gambia	AFR	40	51	22
MSL	Mende in Sierra Leone	AFR	21	44	20
ESN	Esan in Nigeria	AFR	25	52	22
ASW	Americans of African Ancestry in SW USA	AFR	12	32	17
ACB	African Caribbeans in Barbados	AFR	20	53	23
MXL	Mexican Ancestry from Los Angeles USA	AMR	9	41	14
PUR	Puerto Ricans from Puerto Rico	AMR	5	29	70
CLM	Colombians from Medellin, Colombia	AMR	9	39	46
PEL	Peruvians from Lima, Peru	AMR	32	43	10
GIH	Gujarati Indian from Houston, Texas	SAS	6	31	66
PJL	Punjabi from Lahore, Pakistan	SAS	7	33	56
BEB	Bengali from Bangladesh	SAS	4	33	49
STU	Sri Lankan Tamil from the UK	SAS	8	38	56
ITU	Indian Telugu from the UK	SAS	4	33	65
Super Polulation			homozygous_CC	heterozygous_CG	homozygous_GG
EAS	East Asian		99	249	156
EUR	European		7	92	404
AFR	African		165	336	160
AMR	Ad Mixed American		55	152	140
SAS	South Asian		29	168	292
